# Supplementary material for: Involvement of Abnormal Gut Microbiota Composition and Function in Doxorubicin-Induced Cardiotoxicity
Source: Front Cell Infect Microbiol. 2022 Feb 25;12:808837. doi: 10.3389/fcimb.2022.808837 (PMC8913537; doi:10.3389/fcimb.2022.808837)
Supplement: Supplementary file 1 [file Table_1.xlsx]

## Sheet: 组间T检验数据表
Supplementary Table 1. Microbial alpha diversity analysis at phylum level
Estimators	Con-Mean	Con-Sd	Dox-Mean	Dox-Sd	Pvalue	Qvalue
shannon	0.91689	0.14381	0.92897	0.11583	0.6232	0.6232
ace	11.045	4.1441	8.664	4.6959	0.05745	0.08618
chao	11.55	1.7393	10.3	0.82327	0.03918	0.08618
Con: control; Dox: doxorubicin; Sd: standard deviation; Qvalue: FDR value
