# Supplementary material for: Involvement of Abnormal Gut Microbiota Composition and Function in Doxorubicin-Induced Cardiotoxicity
Source: Front Cell Infect Microbiol. 2022 Feb 25;12:808837. doi: 10.3389/fcimb.2022.808837 (PMC8913537; doi:10.3389/fcimb.2022.808837)
Supplement: Supplementary file 2 [file Table_2.xlsx]

## Sheet: Sheet1
Supplementary Table 2. Network node attributes in two groups
Con			Dox
node name	degree	clustering	node name	degree	clustering
g__Allobaculum	16	0.508333	g__Faecalibaculum	8	0.214286
g__Faecalibaculum	12	0.742424	g__norank_f__Muribaculaceae	3	0
g__ASF356	9	0.722222	g__Monoglobus	6	0.266667
g__Monoglobus	10	0.711111	g__ASF356	4	0.666667
g__Rikenellaceae_RC9_gut_group	11	0.6	g__Akkermansia	3	0.333333
g__norank_f__Peptococcaceae	13	0.487179	g__Rikenellaceae_RC9_gut_group	6	0.4
g__norank_f__Lachnospiraceae	10	0.622222	g__Parasutterella	7	0.238095
g__unclassified_o__Bacteroidales	1	0	g__Coriobacteriaceae_UCG-002	10	0.422222
g__norank_f__Muribaculaceae	1	0	g__norank_f__Peptococcaceae	5	0.6
g__norank_f__norank_o__Clostridia_vadinBB60_group	6	0.533333	g__Ruminococcus	2	0
g__Colidextribacter	7	0.809524	g__unclassified_o__Bacteroidales	6	0.533333
g__unclassified_f__Lachnospiraceae	11	0.563636	g__A2	4	0.5
g__Lactobacillus	10	0.622222	g__norank_f__Lachnospiraceae	10	0.422222
g__norank_f__norank_o__Gastranaerophilales	7	0.285714	g__norank_f__norank_o__Clostridia_vadinBB60_group	6	0.133333
g__Ruminococcus	4	0.166667	g__Colidextribacter	8	0.5
g__Desulfovibrio	2	0	g__Candidatus_Saccharimonas	5	0.3
g__Candidatus_Saccharimonas	2	0	g__Bacteroides	10	0.311111
g__Eubacterium_siraeum_group	7	0.285714	g__unclassified_f__Lachnospiraceae	9	0.416667
g__Blautia	5	0.8	g__norank_f__norank_o__Clostridia_UCG-014	5	0.7
g__Eubacterium_xylanophilum_group	4	0.5	g__Lactobacillus	3	1
g__Alistipes	17	0.5	g__norank_f__norank_o__RF39	5	0.2
g__Rikenella	6	0.4	g__norank_f__norank_o__Gastranaerophilales	1	0
g__Dubosiella	2	0	g__Desulfovibrio	5	0.4
g__unclassified_c__Bacilli	15	0.561905	g__Eubacterium_siraeum_group	2	1
g__Oscillibacter	9	0.666667	g__norank_f__Eubacterium_coprostanoligenes_group	2	1
g__Lachnospiraceae_UCG-001	1	0	g__Blautia	5	0.3
g__Lachnospiraceae_UCG-006	14	0.604396	g__Eubacterium_xylanophilum_group	5	0.3
g__Alloprevotella	3	0.666667	g__Alistipes	5	0.2
g__Parabacteroides	3	0.333333	g__Rikenella	5	0.7
g__Prevotellaceae_UCG-001	4	0.333333	g__Dubosiella	7	0.571429
g__Prevotellaceae_NK3B31_group	17	0.5	g__unclassified_c__Bacilli	5	0.3
g__Eubacterium_fissicatena_group	5	0.7	g__Oscillibacter	8	0.5
g__Bifidobacterium	5	0.8	g__Helicobacter	1	0
g__Lachnoclostridium	5	0.6	g__Lachnospiraceae_UCG-001	3	1
g__norank_f__Oscillospiraceae	4	0.166667	g__Lachnospiraceae_UCG-006	2	1
g__unclassified_f__Oscillospiraceae	3	0.333333	g__Prevotellaceae_UCG-001	4	0.5
g__Muribaculum	14	0.56044	g__Alloprevotella	4	0.5
g__Anaerostipes	10	0.622222	g__Bifidobacterium	5	0.3
g__Turicibacter	15	0.514286	g__Parabacteroides	2	1
g__Parasutterella	2	1	g__norank_f__Oscillospiraceae	11	0.418182
g__Lachnospiraceae_NK4A136_group	2	1	g__unclassified_f__Oscillospiraceae	9	0.305556
g__Marvinbryantia	8	0.964286	g__Anaerostipes	3	1
g__norank_f__Ruminococcaceae	7	0.52381	g__Turicibacter	3	0.333333
g__Roseburia	9	0.583333	g__Lachnospiraceae_NK4A136_group	7	0.571429
g__Enterorhabdus	6	0.333333	g__norank_f__Ruminococcaceae	9	0.472222
g__Allobaculum	16	0.508333	g__Lachnoclostridium	1	0
g__Faecalibaculum	12	0.742424	g__Eubacterium_ventriosum_group	2	1
g__ASF356	9	0.722222	g__Roseburia	5	0.5
g__Monoglobus	10	0.711111	g__Anaerotruncus	1	0
g__Rikenellaceae_RC9_gut_group	11	0.6	g__Enterorhabdus	3	0.333333
g__norank_f__Peptococcaceae	13	0.487179
g__norank_f__Lachnospiraceae	10	0.622222
g__unclassified_o__Bacteroidales	1	0
g__norank_f__Muribaculaceae	1	0
g__norank_f__norank_o__Clostridia_vadinBB60_group	6	0.533333
g__Colidextribacter	7	0.809524
g__unclassified_f__Lachnospiraceae	11	0.563636
g__Lactobacillus	10	0.622222
g__norank_f__norank_o__Gastranaerophilales	7	0.285714
g__Ruminococcus	4	0.166667
g__Desulfovibrio	2	0
g__Candidatus_Saccharimonas	2	0
g__Eubacterium_siraeum_group	7	0.285714
g__Blautia	5	0.8
g__Eubacterium_xylanophilum_group	4	0.5
g__Alistipes	17	0.5
g__Rikenella	6	0.4
g__Dubosiella	2	0
g__unclassified_c__Bacilli	15	0.561905
g__Oscillibacter	9	0.666667
g__Lachnospiraceae_UCG-001	1	0
g__Lachnospiraceae_UCG-006	14	0.604396
g__Alloprevotella	3	0.666667
g__Parabacteroides	3	0.333333
g__Prevotellaceae_UCG-001	4	0.333333
g__Prevotellaceae_NK3B31_group	17	0.5
g__Eubacterium_fissicatena_group	5	0.7
g__Bifidobacterium	5	0.8
g__Lachnoclostridium	5	0.6
g__norank_f__Oscillospiraceae	4	0.166667
g__unclassified_f__Oscillospiraceae	3	0.333333
g__Muribaculum	14	0.56044
g__Anaerostipes	10	0.622222
g__Turicibacter	15	0.514286
g__Parasutterella	2	1
g__Lachnospiraceae_NK4A136_group	2	1
g__Marvinbryantia	8	0.964286
g__norank_f__Ruminococcaceae	7	0.52381
g__Roseburia	9	0.583333
g__Enterorhabdus	6	0.333333
Con: control; Dox: doxorubicin; degree: number of connected nodes; clustering: node clustering coefficient
