# Supplementary material for: Involvement of Abnormal Gut Microbiota Composition and Function in Doxorubicin-Induced Cardiotoxicity
Source: Front Cell Infect Microbiol. 2022 Feb 25;12:808837. doi: 10.3389/fcimb.2022.808837 (PMC8913537; doi:10.3389/fcimb.2022.808837)
Supplement: Supplementary file 3 [file Table_3.xlsx]

## Sheet: Sheet1
Supplementary Table 3. Network centrality coefficients of the two groups
Control					Doxorubicin
Node ID	Node Name	Degree Centrality	Closeness Centrality	Betweenness Centrality	Node ID	Node Name	Degree Centrality	Closeness Centrality	Betweenness Centrality
1	g__Allobaculum	0.363636	0.483023	0.0934313	1	g__Faecalibaculum	0.163265	0.408333	0.141731
2	g__Faecalibaculum	0.272727	0.417614	0.00598673	2	g__norank_f__Muribaculaceae	0.0612245	0.333333	0.0247639
3	g__ASF356	0.204545	0.431085	0.0434031	3	g__Monoglobus	0.122449	0.360294	0.10986
4	g__Monoglobus	0.227273	0.404959	0.00634198	4	g__ASF356	0.0816327	0.300613	0.0148634
5	g__Rikenellaceae_RC9_gut_group	0.25	0.426499	0.0333445	5	g__Akkermansia	0.0612245	0.318182	0.0180009
6	g__norank_f__Peptococcaceae	0.295455	0.417614	0.0469849	6	g__Rikenellaceae_RC9_gut_group	0.122449	0.352518	0.0469048
7	g__norank_f__Lachnospiraceae	0.227273	0.38549	0.0195973	7	g__Parasutterella	0.142857	0.360294	0.0709401
8	g__unclassified_o__Bacteroidales	0.0227273	0.0227273	0	8	g__Coriobacteriaceae_UCG-002	0.204082	0.374046	0.0618068
9	g__norank_f__Muribaculaceae	0.0227273	0.0227273	0	9	g__norank_f__Peptococcaceae	0.102041	0.342657	0.079932
10	g__norank_f__norank_o__Clostridia_vadinBB60_group	0.136364	0.339753	0.0259851	10	g__Ruminococcus	0.0408163	0.259259	0.0408163
11	g__Colidextribacter	0.159091	0.339753	0.00193876	11	g__unclassified_o__Bacteroidales	0.122449	0.324503	0.0169781
12	g__unclassified_f__Lachnospiraceae	0.25	0.42201	0.0591763	12	g__A2	0.0816327	0.342657	0.00848248
13	g__Lactobacillus	0.227273	0.400909	0.0139352	13	g__norank_f__Lachnospiraceae	0.204082	0.395161	0.0675116
14	g__norank_f__norank_o__Gastranaerophilales	0.159091	0.400909	0.146271	14	g__norank_f__norank_o__Clostridia_vadinBB60_group	0.122449	0.411765	0.11686
15	g__Ruminococcus	0.0909091	0.306037	0.101709	15	g__Colidextribacter	0.163265	0.376923	0.0563914
16	g__Desulfovibrio	0.0454545	0.22028	0.0147137	16	g__Candidatus_Saccharimonas	0.102041	0.352518	0.0381493
17	g__Candidatus_Saccharimonas	0.0454545	0.237224	0.0296363	17	g__Bacteroides	0.204082	0.398374	0.149303
18	g__Eubacterium_siraeum_group	0.159091	0.371212	0.0841531	18	g__unclassified_f__Lachnospiraceae	0.183673	0.371212	0.0627599
19	g__Blautia	0.113636	0.367807	0.002741	19	g__norank_f__norank_o__Clostridia_UCG-014	0.102041	0.312102	0.00354308
20	g__Eubacterium_xylanophilum_group	0.0909091	0.348617	0.00554838	20	g__Lactobacillus	0.0612245	0.269231	0
21	g__Alistipes	0.386364	0.466173	0.0907627	21	g__norank_f__norank_o__RF39	0.102041	0.340278	0.0449268
22	g__Rikenella	0.136364	0.413308	0.0689869	22	g__norank_f__norank_o__Gastranaerophilales	0.0204082	0.206751	0
23	g__Dubosiella	0.0454545	0.244457	0.0284177	23	g__Desulfovibrio	0.102041	0.379845	0.0625968
24	g__unclassified_c__Bacilli	0.340909	0.455579	0.0374857	24	g__Eubacterium_siraeum_group	0.0408163	0.216814	0
25	g__Oscillibacter	0.204545	0.38549	0.0184765	25	g__norank_f__Eubacterium_coprostanoligenes_group	0.0408163	0.216814	0
26	g__Lachnospiraceae_UCG-001	0.0227273	0.233087	0	26	g__Blautia	0.102041	0.395161	0.10921
27	g__Lachnospiraceae_UCG-006	0.318182	0.431085	0.0261194	27	g__Eubacterium_xylanophilum_group	0.102041	0.347518	0.0647794
28	g__Alloprevotella	0.0681818	0.33133	0.0117503	28	g__Alistipes	0.102041	0.408333	0.0518194
29	g__Parabacteroides	0.0681818	0.286364	0.0589677	29	g__Rikenella	0.102041	0.340278	0.00886176
30	g__Prevotellaceae_UCG-001	0.0909091	0.342657	0.029157	30	g__Dubosiella	0.142857	0.337931	0.010861
31	g__Prevotellaceae_NK3B31_group	0.386364	0.483023	0.0847169	31	g__unclassified_c__Bacilli	0.102041	0.362963	0.127748
32	g__Eubacterium_fissicatena_group	0.113636	0.381818	0.00816652	32	g__Oscillibacter	0.163265	0.385827	0.079471
33	g__Bifidobacterium	0.113636	0.361179	0.000765836	33	g__Helicobacter	0.0204082	0.28	0
34	g__Lachnoclostridium	0.113636	0.374681	0.00267682	34	g__Lachnospiraceae_UCG-001	0.0612245	0.293413	0
35	g__norank_f__Oscillospiraceae	0.0909091	0.367807	0.0270719	35	g__Lachnospiraceae_UCG-006	0.0408163	0.276836	0
36	g__unclassified_f__Oscillospiraceae	0.0681818	0.315676	0.00520613	36	g__Prevotellaceae_UCG-001	0.0816327	0.304348	0.00381854
37	g__Muribaculum	0.318182	0.460815	0.0633341	37	g__Alloprevotella	0.0816327	0.312102	0.0139607
38	g__Anaerostipes	0.227273	0.400909	0.0188715	38	g__Bifidobacterium	0.102041	0.342657	0.0852324
39	g__Turicibacter	0.340909	0.466173	0.0856194	39	g__Parabacteroides	0.0408163	0.257895	0
40	g__Parasutterella	0.0454545	0.328614	0	40	g__norank_f__Oscillospiraceae	0.22449	0.415254	0.118674
41	g__Lachnospiraceae_NK4A136_group	0.0454545	0.276489	0	41	g__unclassified_f__Oscillospiraceae	0.183673	0.360294	0.0633954
42	g__Marvinbryantia	0.181818	0.389232	0.000117454	42	g__Anaerostipes	0.0612245	0.269231	0
43	g__norank_f__Ruminococcaceae	0.159091	0.361179	0.0271444	43	g__Turicibacter	0.0612245	0.273743	0.079932
44	g__Roseburia	0.204545	0.445455	0.0805408	44	g__Lachnospiraceae_NK4A136_group	0.142857	0.392	0.0443261
45	g__Enterorhabdus	0.136364	0.364463	0.0668569	45	g__norank_f__Ruminococcaceae	0.183673	0.376923	0.0754829
					46	g__Lachnoclostridium	0.0204082	0.275281	0
					47	g__Eubacterium_ventriosum_group	0.0408163	0.257895	0
					48	g__Roseburia	0.102041	0.347518	0.0426123
					49	g__Anaerotruncus	0.0204082	0.259259	0
					50	g__Enterorhabdus	0.0612245	0.281609	0.00123097
